# Supplementary material for: Screening of Lactiplantibacillus plantarum 67 with Strong Adhesion to Caco-2 Cells and the Effects of Protective Agents on Its Adhesion Ability during Vacuum Freeze Drying
Source: Foods. 2023 Sep 28;12(19):3604. doi: 10.3390/foods12193604 (PMC10572606; doi:10.3390/foods12193604)
Supplement: Supplementary file 1 [file foods-12-03604-s001.zip]

Archive with 1 entries (1 files):
- foods-2583801-supplementary.pdf
